# Supplementary material for: Associations of neighborhood sociodemographic environment with mortality and circulating metabolites among low-income black and white adults living in the southeastern United States
Source: BMC Med. 2024 Jun 18;22:249. doi: 10.1186/s12916-024-03452-6 (PMC11184804; doi:10.1186/s12916-024-03452-6)
Supplement: Supplementary file 2 — Additional file 2: Characteristics of participants included in the analysis of NDI/RSI/SVI and excluded due to missingness. [file 12916_2024_3452_MOESM2_ESM.xlsx]

## Sheet: NDI
Characteristics of participants included in the analysis of NDI and excluded due to missingness
	Included	Excluded
N	67893	11738
NDI, median (IQR)	0.6 (-0.2, 1.5)	0.5 (-0.2, 1.4)
Age, years, median (IQR)	51.0 (45.0, 58.0)	52.0 (46.0, 60.0)
Men, n (%)	27246 (40.1)	4949 (42.2)
white, n (%)	21346 (31.4)	3551 (30.3)
Education
< High School	19691 (29.0)	3024 (28.3)
High school	39740 (58.5)	5963 (55.8)
College	8462 (12.5)	1692 (15.8)
Annual household income
<$15,000	37909 (55.8)	4960 (51.5)
$15,000-$24,999	14604 (21.5)	1770 (18.4)
$25,000-$49,999	9289 (13.7)	1597 (16.6)
≥$50,000	6091 (9.0)	1298 (13.5)
Insurance coverage	40540 (59.7)	6983 (68.4)
Smoking status
Current	28118 (41.4)	3734 (36.9)
Former	15372 (22.6)	2568 (25.4)
Never	24403 (35.9)	3819 (37.7)
Alcohol drinking per day, median (IQR)	0.0 (0.0, 0.7)	0.0 (0.0, 0.9)
Physical activity, median (IQR)	9.7 (4.0, 20.0)	10.3 (4.0, 22.9)
Diet quality, median (IQR)	57.3 (49.0, 65.8)	59.6 (50.9, 68.4)
Sleep hours, median (IQR)	7.0 (6.0, 8.0)	7.3 (6.0, 8.0)
BMI, median (IQR)	29.1 (25.0, 34.4)	28.5 (24.7, 33.9)
Depression score, median (IQR)	8.0 (4.0, 12.0)	8.0 (4.0, 13.0)
History of diabetes, n (%)	14481 (21.3)	2246 (21.2)
History of Hypertension, n (%)	37284 (54.9)	5833 (55.1)
History of COPD, n (%)	6022 (8.9)	901 (8.5)
History of CVD, n (%)	8084 (11.9)	1277 (12.2)
History of Cancer, n (%)	4976 (7.3)	1147 (12.0)

## Sheet: RSI
Characteristics of participants included in the analysis of RSI and excluded due to missingness
	Included	Excluded
N	62584	17047
NDI, median (IQR)	0.2 (-0.5, 0.7)	0.2 (-0.5, 0.7)
Age, years, median (IQR)	51.0 (45.0, 58.0)	52.0 (46.0, 59.0)
Men, n (%)	24969 (39.9)	7226 (42.4)
white, n (%)	19191 (30.7)	5706 (33.5)
Education
< High School	18083 (28.9)	4632 (29.0)
High school	36673 (58.6)	9030 (56.5)
College	7828 (12.5)	2326 (14.5)
Annual household income
<$15,000	34867 (55.7)	8002 (53.6)
$15,000-$24,999	13564 (21.7)	2810 (18.8)
$25,000-$49,999	8576 (13.7)	2310 (15.5)
≥$50,000	5577 ( 8.9)	1812 (12.1)
Insurance coverage	37373 (59.7)	10150 (65.4)
Smoking status
Current	25797 (41.2)	6055 (39.2)
Former	14156 (22.6)	3784 (24.5)
Never	22631 (36.2)	5591 (36.2)
Alcohol drinking per day, median (IQR)	0.0 (0.0, 0.6)	0.0 (0.0, 0.9)
Physical activity, median (IQR)	9.7 (4.0, 20.0)	10.0 (4.0, 22.1)
Diet quality, median (IQR)	57.3 (49.0, 65.9)	58.0 (49.6, 67.0)
Sleep hours, median (IQR)	7.0 (6.0, 8.0)	7.1 (6.0, 8.0)
BMI, median (IQR)	29.2 (25.0, 34.5)	28.4 (24.4, 33.8)
Depression score, median (IQR)	8.0 (4.0, 12.0)	8.0 (4.0, 13.0)
History of diabetes, n (%)	13468 (21.5)	3259 (20.5)
History of Hypertension, n (%)	34505 (55.1)	8612 (54.2)
History of COPD, n (%)	5543 ( 8.9)	1380 ( 8.7)
History of CVD, n (%)	7466 (11.9)	1895 (12.0)
History of Cancer, n (%)	4539 ( 7.3)	1584 (10.6)

## Sheet: SVI
Characteristics of participants included in the analysis of SVI and excluded due to missingness
	Included	Excluded
N	67886	11745
NDI, median (IQR)	0.8 (0.6, 0.9)	0.8 (0.6, 0.9)
Age, years, median (IQR)	51.0 (45.0, 58.0)	52.0 (46.0, 60.0)
Men, n (%)	27242 (40.1)	4953 (42.2)
white, n (%)	21346 (31.4)	3551 (30.2)
Education
< High School	19689 (29.0)	3026 (28.3)
High school	39735 (58.5)	5968 (55.8)
College	8462 (12.5)	1692 (15.8)
Annual household income
<$15,000	37903 (55.8)	4966 (51.6)
$15,000-$24,999	14603 (21.5)	1771 (18.4)
$25,000-$49,999	9289 (13.7)	1597 (16.6)
≥$50,000	6091 (9.0)	1298 (13.5)
Insurance coverage	40539 (59.7)	6984 (68.4)
Smoking status
Current	28115 (41.4)	3737 (36.9)
Former	15370 (22.6)	2570 (25.4)
Never	24401 (35.9)	3821 (37.7)
Alcohol drinking per day, median (IQR)	0.0 (0.0, 0.7)	0.0 (0.0, 0.9)
Physical activity, median (IQR)	9.7 (4.0, 20.0)	10.3 (4.0, 23.0)
Diet quality, median (IQR)	57.3 (49.0, 65.8)	59.5 (50.9, 68.4)
Sleep hours, median (IQR)	7.0 (6.0, 8.0)	7.3 (6.0, 8.0)
BMI, median (IQR)	29.1 (25.0, 34.4)	28.5 (24.7, 33.9)
Depression score, median (IQR)	8.0 (4.0, 12.0)	8.0 (4.0, 13.0)
History of diabetes, n (%)	14481 (21.3)	2246 (21.2)
History of Hypertension, n (%)	37279 (54.9)	5838 (55.1)
History of COPD, n (%)	6022 (8.9)	901 (8.5)
History of CVD, n (%)	8084 (11.9)	1277 (12.1)
History of Cancer, n (%)	4976 (7.3)	1147 (12.0)
