# Supplementary material for: Associations of neighborhood sociodemographic environment with mortality and circulating metabolites among low-income black and white adults living in the southeastern United States
Source: BMC Med. 2024 Jun 18;22:249. doi: 10.1186/s12916-024-03452-6 (PMC11184804; doi:10.1186/s12916-024-03452-6)
Supplement: Supplementary file 3 — Additional file 3: The associations of neighborhood sociodemographic environment metrics with mortality among all participants and by self-reported race. [file 12916_2024_3452_MOESM3_ESM.xlsx]

## Sheet: Associations by race
The associations of neighborhood sociodemographic environment metrics with mortality among all participants and by self-reported race
Outcome	Exposure	Adjustment	Self-reported Race	N	N events	HR	HR_95%CI_Lower	HR_95%CI_Upper	P#
All-cause mortality	NDI	Model 1	All	79631	23356	1.195	1.178	1.212	< 0.001
All-cause mortality	RSI	Model 1	All	73380	21534	1.128	1.109	1.148	< 0.001
All-cause mortality	SVI	Model 1	All	79624	23353	1.149	1.132	1.165	< 0.001
All-cause mortality	NDI	Model 1	Black/African American	54734	15743	1.149	1.132	1.167	< 0.001
All-cause mortality	RSI	Model 1	Black/African American	51098	14592	1.069	1.052	1.087	< 0.001
All-cause mortality	SVI	Model 1	Black/African American	54727	15740	1.074	1.057	1.092	< 0.001
All-cause mortality	NDI	Model 1	non-Hispanic White	24897	7613	1.24	1.215	1.266	< 0.001
All-cause mortality	RSI	Model 1	non-Hispanic White	22282	6942	1.164	1.139	1.19	< 0.001
All-cause mortality	SVI	Model 1	non-Hispanic White	24897	7613	1.244	1.215	1.274	< 0.001
All-cause mortality	NDI	Model 2	All	76981	22559	1.083	1.067	1.099	< 0.001
All-cause mortality	RSI	Model 2	All	70877	20782	1.071	1.053	1.09	< 0.001
All-cause mortality	SVI	Model 2	All	76974	22556	1.053	1.037	1.069	< 0.001
All-cause mortality	NDI	Model 2	Black/African American	52824	15162	1.076	1.059	1.094	< 0.001
All-cause mortality	RSI	Model 2	Black/African American	49270	14041	1.042	1.024	1.06	< 0.001
All-cause mortality	SVI	Model 2	Black/African American	52817	15159	1.03	1.013	1.047	< 0.001
All-cause mortality	NDI	Model 2	non-Hispanic White	24157	7397	1.082	1.058	1.108	< 0.001
All-cause mortality	RSI	Model 2	non-Hispanic White	21607	6741	1.083	1.059	1.108	< 0.001
All-cause mortality	SVI	Model 2	non-Hispanic White	24157	7397	1.078	1.051	1.105	< 0.001
All-cause mortality	NDI	Model 3	All	67893	19837	1.063	1.046	1.08	< 0.001
All-cause mortality	RSI	Model 3	All	62584	18299	1.058	1.038	1.078	< 0.001
All-cause mortality	SVI	Model 3	All	67886	19834	1.039	1.022	1.055	< 0.001
All-cause mortality	NDI	Model 3	Black/African American	46547	13325	1.059	1.04	1.077	< 0.001
All-cause mortality	RSI	Model 3	Black/African American	43393	12326	1.034	1.015	1.054	< 0.001
All-cause mortality	SVI	Model 3	Black/African American	46540	13322	1.026	1.007	1.044	0.0057
All-cause mortality	NDI	Model 3	non-Hispanic White	21346	6512	1.057	1.031	1.083	< 0.001
All-cause mortality	RSI	Model 3	non-Hispanic White	19191	5973	1.066	1.04	1.092	< 0.001
All-cause mortality	SVI	Model 3	non-Hispanic White	21346	6512	1.047	1.019	1.075	< 0.001
CVD mortality	NDI	Model 1	All	79421	7214	1.162	1.134	1.191	< 0.001
CVD mortality	RSI	Model 1	All	73185	6672	1.101	1.067	1.135	< 0.001
CVD mortality	SVI	Model 1	All	79414	7213	1.134	1.104	1.164	< 0.001
CVD mortality	NDI	Model 1	Black/African American	54574	5101	1.127	1.097	1.157	< 0.001
CVD mortality	RSI	Model 1	Black/African American	50948	4735	1.059	1.028	1.09	< 0.001
CVD mortality	SVI	Model 1	Black/African American	54567	5100	1.062	1.033	1.093	< 0.001
CVD mortality	NDI	Model 1	non-Hispanic White	24847	2113	1.208	1.163	1.254	< 0.001
CVD mortality	RSI	Model 1	non-Hispanic White	22237	1937	1.127	1.082	1.175	< 0.001
CVD mortality	SVI	Model 1	non-Hispanic White	24847	2113	1.245	1.191	1.302	< 0.001
CVD mortality	NDI	Model 2	All	76780	6979	1.067	1.039	1.095	< 0.001
CVD mortality	RSI	Model 2	All	70691	6447	1.053	1.02	1.086	0.0013
CVD mortality	SVI	Model 2	All	76773	6978	1.05	1.021	1.079	< 0.001
CVD mortality	NDI	Model 2	Black/African American	52670	4918	1.062	1.032	1.093	< 0.001
CVD mortality	RSI	Model 2	Black/African American	49126	4559	1.036	1.005	1.067	0.023
CVD mortality	SVI	Model 2	Black/African American	52663	4917	1.02	0.991	1.051	0.17
CVD mortality	NDI	Model 2	non-Hispanic White	24110	2061	1.066	1.02	1.114	0.0046
CVD mortality	RSI	Model 2	non-Hispanic White	21565	1888	1.052	1.008	1.099	0.021
CVD mortality	SVI	Model 2	non-Hispanic White	24110	2061	1.093	1.042	1.147	< 0.001
CVD mortality	NDI	Model 3	All	67709	6171	1.076	1.046	1.108	< 0.001
CVD mortality	RSI	Model 3	All	62414	5694	1.053	1.018	1.089	0.0026
CVD mortality	SVI	Model 3	All	67702	6170	1.04	1.01	1.07	0.0092
CVD mortality	NDI	Model 3	Black/African American	46404	4369	1.07	1.038	1.104	< 0.001
CVD mortality	RSI	Model 3	Black/African American	43260	4033	1.033	1	1.067	0.052
CVD mortality	SVI	Model 3	Black/African American	46397	4368	1.019	0.988	1.051	0.24
CVD mortality	NDI	Model 3	non-Hispanic White	21305	1802	1.074	1.023	1.127	0.004
CVD mortality	RSI	Model 3	non-Hispanic White	19154	1661	1.062	1.013	1.113	0.012
CVD mortality	SVI	Model 3	non-Hispanic White	21305	1802	1.071	1.016	1.128	0.01
Cancer mortality	NDI	Model 1	All	79421	5394	1.131	1.099	1.165	< 0.001
Cancer mortality	RSI	Model 1	All	73185	4952	1.09	1.052	1.129	< 0.001
Cancer mortality	SVI	Model 1	All	79414	5394	1.07	1.039	1.102	< 0.001
Cancer mortality	NDI	Model 1	Black/African American	54574	5101	1.113	1.078	1.15	< 0.001
Cancer mortality	RSI	Model 1	Black/African American	50948	4735	1.061	1.025	1.099	< 0.001
Cancer mortality	SVI	Model 1	Black/African American	54567	5100	1.036	1.002	1.072	0.037
Cancer mortality	NDI	Model 1	non-Hispanic White	24847	1720	1.133	1.084	1.184	< 0.001
Cancer mortality	RSI	Model 1	non-Hispanic White	22237	1555	1.094	1.044	1.146	< 0.001
Cancer mortality	SVI	Model 1	non-Hispanic White	24847	1720	1.118	1.067	1.173	< 0.001
Cancer mortality	NDI	Model 2	All	76780	5190	1.073	1.04	1.107	< 0.001
Cancer mortality	RSI	Model 2	All	70691	4760	1.061	1.023	1.1	0.0013
Cancer mortality	SVI	Model 2	All	76773	5190	1.018	0.988	1.05	0.24
Cancer mortality	NDI	Model 2	Black/African American	52670	3527	1.076	1.039	1.113	< 0.001
Cancer mortality	RSI	Model 2	Black/African American	49126	3259	1.049	1.012	1.087	0.0094
Cancer mortality	SVI	Model 2	Black/African American	52663	3527	1.01	0.976	1.046	0.55
Cancer mortality	NDI	Model 2	non-Hispanic White	24110	1663	1.044	0.992	1.098	0.097
Cancer mortality	RSI	Model 2	non-Hispanic White	21565	1501	1.049	0.999	1.101	0.053
Cancer mortality	SVI	Model 2	non-Hispanic White	24110	1663	1.028	0.976	1.082	0.3
Cancer mortality	NDI	Model 3	All	67709	4514	1.038	1.004	1.072	0.027
Cancer mortality	RSI	Model 3	All	62414	4149	1.042	1.003	1.084	0.036
Cancer mortality	SVI	Model 3	All	67702	4514	1.018	0.985	1.052	0.29
Cancer mortality	NDI	Model 3	Black/African American	46404	3073	1.034	0.998	1.072	0.066
Cancer mortality	RSI	Model 3	Black/African American	43260	2838	1.029	0.99	1.069	0.14
Cancer mortality	SVI	Model 3	Black/African American	46397	3073	1.011	0.974	1.049	0.57
Cancer mortality	NDI	Model 3	non-Hispanic White	21305	1441	1.029	0.976	1.085	0.3
Cancer mortality	RSI	Model 3	non-Hispanic White	19154	1311	1.038	0.986	1.094	0.16
Cancer mortality	SVI	Model 3	non-Hispanic White	21305	1441	1.015	0.961	1.073	0.59
#P<0.016 is highlighted in bold

## Sheet: P for interactions
P for interaction for the neighborhood environment-mortality association by self-reported race
Outcome	Exposure	Adjustment	P for interaction#
All-cause mortality	NDI	Model 1	< 0.001
All-cause mortality	RSI	Model 1	< 0.001
All-cause mortality	SVI	Model 1	< 0.001
All-cause mortality	NDI	Model 2	< 0.001
All-cause mortality	RSI	Model 2	< 0.001
All-cause mortality	SVI	Model 2	< 0.001
All-cause mortality	NDI	Model 3	0.008
All-cause mortality	RSI	Model 3	0.0035
All-cause mortality	SVI	Model 3	0.084
CVD mortality	NDI	Model 1	< 0.001
CVD mortality	RSI	Model 1	0.0035
CVD mortality	SVI	Model 1	< 0.001
CVD mortality	NDI	Model 2	0.075
CVD mortality	RSI	Model 2	0.22
CVD mortality	SVI	Model 2	0.009
CVD mortality	NDI	Model 3	0.2
CVD mortality	RSI	Model 3	0.19
CVD mortality	SVI	Model 3	0.095
Cancer mortality	NDI	Model 1	0.098
Cancer mortality	RSI	Model 1	0.27
Cancer mortality	SVI	Model 1	0.032
Cancer mortality	NDI	Model 2	0.86
Cancer mortality	RSI	Model 2	0.85
Cancer mortality	SVI	Model 2	0.54
Cancer mortality	NDI	Model 3	0.53
Cancer mortality	RSI	Model 3	0.61
Cancer mortality	SVI	Model 3	0.62
#P<0.016 is highlighted in bold
