# Supplementary material for: Associations of neighborhood sociodemographic environment with mortality and circulating metabolites among low-income black and white adults living in the southeastern United States
Source: BMC Med. 2024 Jun 18;22:249. doi: 10.1186/s12916-024-03452-6 (PMC11184804; doi:10.1186/s12916-024-03452-6)
Supplement: Supplementary file 4 — Additional file 4: The associations of neighborhood sociodemographic environment metrics with mortality by age (< median and ≥ median). [file 12916_2024_3452_MOESM4_ESM.xlsx]

## Sheet:  Associations by age
The associations of neighborhood sociodemographic environment metrics with mortality by age (< median and ≥ median)
Outcome	Exposure	Adjustment	Age group	Total N	N event	HR	HR_95%CI_Lower	HR_95%CI_Upper	P#
All-cause mortality	NDI	Model 1	< median	38809	8057	1.185	1.158	1.212	< 0.001
All-cause mortality	RSI	Model 1	< median	35818	7388	1.124	1.092	1.156	< 0.001
All-cause mortality	SVI	Model 1	< median	38804	8054	1.131	1.104	1.159	< 0.001
All-cause mortality	NDI	Model 1	>= median	40822	15299	1.196	1.175	1.216	< 0.001
All-cause mortality	RSI	Model 1	>= median	37562	14146	1.129	1.105	1.153	< 0.001
All-cause mortality	SVI	Model 1	>= median	40820	15299	1.155	1.134	1.176	< 0.001
All-cause mortality	NDI	Model 2	< median	37720	7857	1.081	1.056	1.108	< 0.001
All-cause mortality	RSI	Model 2	< median	34786	7203	1.063	1.033	1.094	< 0.001
All-cause mortality	SVI	Model 2	< median	37715	7854	1.051	1.025	1.077	< 0.001
All-cause mortality	NDI	Model 2	>= median	39261	14702	1.082	1.062	1.102	< 0.001
All-cause mortality	RSI	Model 2	>= median	36091	13579	1.075	1.052	1.099	< 0.001
All-cause mortality	SVI	Model 2	>= median	39259	14702	1.054	1.034	1.074	< 0.001
All-cause mortality	NDI	Model 3	< median	33839	7070	1.071	1.045	1.099	< 0.001
All-cause mortality	RSI	Model 3	< median	31228	6484	1.062	1.03	1.095	< 0.001
All-cause mortality	SVI	Model 3	< median	33834	7067	1.039	1.012	1.067	0.0041
All-cause mortality	NDI	Model 3	>= median	34054	12767	1.056	1.036	1.077	< 0.001
All-cause mortality	RSI	Model 3	>= median	31356	11815	1.056	1.032	1.081	< 0.001
All-cause mortality	SVI	Model 3	>= median	34052	12767	1.039	1.018	1.061	< 0.001
CVD mortality	NDI	Model 1	< median	38725	2339	1.152	1.107	1.2	< 0.001
CVD mortality	RSI	Model 1	< median	35739	2139	1.092	1.035	1.151	0.0012
CVD mortality	SVI	Model 1	< median	38720	2338	1.126	1.076	1.178	< 0.001
CVD mortality	NDI	Model 1	>= median	40696	4875	1.161	1.127	1.196	< 0.001
CVD mortality	RSI	Model 1	>= median	37446	4533	1.102	1.062	1.144	< 0.001
CVD mortality	SVI	Model 1	>= median	40694	4875	1.135	1.098	1.173	< 0.001
CVD mortality	NDI	Model 2	< median	37637	2291	1.067	1.021	1.114	0.0037
CVD mortality	RSI	Model 2	< median	34708	2096	1.042	0.988	1.099	0.13
CVD mortality	SVI	Model 2	< median	37632	2290	1.061	1.013	1.111	0.013
CVD mortality	NDI	Model 2	>= median	39143	4688	1.065	1.031	1.1	< 0.001
CVD mortality	RSI	Model 2	>= median	35983	4351	1.058	1.018	1.1	0.0042
CVD mortality	SVI	Model 2	>= median	39141	4688	1.045	1.01	1.081	0.012
CVD mortality	NDI	Model 3	< median	33762	2092	1.098	1.048	1.15	< 0.001
CVD mortality	RSI	Model 3	< median	31156	1911	1.072	1.012	1.135	0.017
CVD mortality	SVI	Model 3	< median	33757	2091	1.061	1.01	1.114	0.018
CVD mortality	NDI	Model 3	>= median	33947	4079	1.062	1.026	1.1	< 0.001
CVD mortality	RSI	Model 3	>= median	31258	3783	1.046	1.003	1.09	0.037
CVD mortality	SVI	Model 3	>= median	33945	4079	1.03	0.993	1.069	0.11
Cancer mortality	NDI	Model 1	< median	38725	1622	1.133	1.077	1.192	< 0.001
Cancer mortality	RSI	Model 1	< median	35739	1483	1.106	1.038	1.179	0.0018
Cancer mortality	SVI	Model 1	< median	38720	1622	1.095	1.036	1.157	0.0013
Cancer mortality	NDI	Model 1	>= median	40696	3772	1.128	1.09	1.167	< 0.001
Cancer mortality	RSI	Model 1	>= median	37446	3469	1.083	1.038	1.13	< 0.001
Cancer mortality	SVI	Model 1	>= median	40694	3772	1.061	1.024	1.099	0.001
Cancer mortality	NDI	Model 2	< median	37637	1579	1.062	1.006	1.121	0.029
Cancer mortality	RSI	Model 2	< median	34708	1443	1.062	0.996	1.133	0.068
Cancer mortality	SVI	Model 2	< median	37632	1579	1.037	0.98	1.098	0.21
Cancer mortality	NDI	Model 2	>= median	39143	3611	1.074	1.035	1.115	< 0.001
Cancer mortality	RSI	Model 2	>= median	35983	3317	1.06	1.015	1.108	0.0088
Cancer mortality	SVI	Model 2	>= median	39141	3611	1.01	0.974	1.048	0.59
Cancer mortality	NDI	Model 3	< median	33762	1404	1.023	0.967	1.083	0.42
Cancer mortality	RSI	Model 3	< median	31156	1284	1.03	0.961	1.103	0.4
Cancer mortality	SVI	Model 3	< median	33757	1404	1.025	0.966	1.088	0.41
Cancer mortality	NDI	Model 3	>= median	33947	3110	1.044	1.004	1.086	0.033
Cancer mortality	RSI	Model 3	>= median	31258	2865	1.05	1.001	1.1	0.045
Cancer mortality	SVI	Model 3	>= median	33945	3110	1.014	0.975	1.056	0.48
#P<0.016 is highlighted in bold

## Sheet: P for interactions
P for interaction for the neighborhood environment-mortality association by age (< median and ≥ median)
Outcome	Exposure	Adjustment	P for interaction#
All-cause mortality	NDI	Model 1	< 0.001
All-cause mortality	RSI	Model 1	< 0.001
All-cause mortality	SVI	Model 1	< 0.001
All-cause mortality	NDI	Model 2	0.022
All-cause mortality	RSI	Model 2	< 0.001
All-cause mortality	SVI	Model 2	0.23
All-cause mortality	NDI	Model 3	0.18
All-cause mortality	RSI	Model 3	0.015
All-cause mortality	SVI	Model 3	0.36
CVD mortality	NDI	Model 1	0.023
CVD mortality	RSI	Model 1	0.035
CVD mortality	SVI	Model 1	0.16
CVD mortality	NDI	Model 2	0.52
CVD mortality	RSI	Model 2	0.21
CVD mortality	SVI	Model 2	0.95
CVD mortality	NDI	Model 3	0.84
CVD mortality	RSI	Model 3	0.85
CVD mortality	SVI	Model 3	0.54
Cancer mortality	NDI	Model 1	0.58
Cancer mortality	RSI	Model 1	0.84
Cancer mortality	SVI	Model 1	0.4
Cancer mortality	NDI	Model 2	0.89
Cancer mortality	RSI	Model 2	0.99
Cancer mortality	SVI	Model 2	0.15
Cancer mortality	NDI	Model 3	0.5
Cancer mortality	RSI	Model 3	0.42
Cancer mortality	SVI	Model 3	0.64
#P<0.016 is highlighted in bold
