# Supplementary material for: Associations of neighborhood sociodemographic environment with mortality and circulating metabolites among low-income black and white adults living in the southeastern United States
Source: BMC Med. 2024 Jun 18;22:249. doi: 10.1186/s12916-024-03452-6 (PMC11184804; doi:10.1186/s12916-024-03452-6)
Supplement: Supplementary file 5 — Additional file 5: The associations of neighborhood sociodemographic environment metrics with mortality by sex. [file 12916_2024_3452_MOESM5_ESM.xlsx]

## Sheet: Associations by sex
The associations of neighborhood sociodemographic environment metrics with mortality by sex
Outcome	Exposure	Adjustment	Age group	Total N	N event	HR	HR_95%CI_Lower	HR_95%CI_Upper	P#
All-cause mortality	NDI	Model 1	Female	47436	11821	1.213	1.19	1.237	< 0.001
All-cause mortality	RSI	Model 1	Female	43910	10942	1.114	1.088	1.142	< 0.001
All-cause mortality	SVI	Model 1	Female	47433	11820	1.153	1.129	1.177	< 0.001
All-cause mortality	NDI	Model 1	Male	32195	11535	1.177	1.154	1.2	< 0.001
All-cause mortality	RSI	Model 1	Male	29470	10592	1.141	1.114	1.169	< 0.001
All-cause mortality	SVI	Model 1	Male	32191	11533	1.144	1.121	1.168	< 0.001
All-cause mortality	NDI	Model 2	Female	45655	11345	1.113	1.09	1.136	< 0.001
All-cause mortality	RSI	Model 2	Female	42213	10487	1.065	1.039	1.092	< 0.001
All-cause mortality	SVI	Model 2	Female	45652	11344	1.063	1.041	1.086	< 0.001
All-cause mortality	NDI	Model 2	Male	31326	11214	1.055	1.033	1.077	< 0.001
All-cause mortality	RSI	Model 2	Male	28664	10295	1.077	1.051	1.104	< 0.001
All-cause mortality	SVI	Model 2	Male	31322	11212	1.043	1.022	1.066	< 0.001
All-cause mortality	NDI	Model 3	Female	40647	10018	1.091	1.067	1.116	< 0.001
All-cause mortality	RSI	Model 3	Female	37615	9270	1.066	1.038	1.095	< 0.001
All-cause mortality	SVI	Model 3	Female	40644	10017	1.053	1.029	1.077	< 0.001
All-cause mortality	NDI	Model 3	Male	27246	9819	1.038	1.014	1.061	0.0015
All-cause mortality	RSI	Model 3	Male	24969	9029	1.05	1.022	1.078	< 0.001
All-cause mortality	SVI	Model 3	Male	27242	9817	1.025	1.002	1.049	0.032
CVD mortality	NDI	Model 1	Female	47336	3570	1.206	1.165	1.248	< 0.001
CVD mortality	RSI	Model 1	Female	43817	3303	1.095	1.049	1.142	< 0.001
CVD mortality	SVI	Model 1	Female	47333	3570	1.158	1.115	1.203	< 0.001
CVD mortality	NDI	Model 1	Male	32085	3644	1.121	1.082	1.161	< 0.001
CVD mortality	RSI	Model 1	Male	29368	3369	1.101	1.054	1.151	< 0.001
CVD mortality	SVI	Model 1	Male	32081	3643	1.11	1.07	1.151	< 0.001
CVD mortality	NDI	Model 2	Female	45562	3432	1.117	1.076	1.158	< 0.001
CVD mortality	RSI	Model 2	Female	42127	3168	1.051	1.006	1.098	0.025
CVD mortality	SVI	Model 2	Female	45559	3432	1.069	1.027	1.112	< 0.001
CVD mortality	NDI	Model 2	Male	31218	3547	1.023	0.984	1.063	0.25
CVD mortality	RSI	Model 2	Male	28564	3279	1.052	1.006	1.1	0.026
CVD mortality	SVI	Model 2	Male	31214	3546	1.032	0.994	1.072	0.1
CVD mortality	NDI	Model 3	Female	40562	3041	1.114	1.071	1.159	< 0.001
CVD mortality	RSI	Model 3	Female	37537	2803	1.054	1.006	1.105	0.027
CVD mortality	SVI	Model 3	Female	40559	3041	1.06	1.017	1.106	0.0064
CVD mortality	NDI	Model 3	Male	27147	3130	1.039	0.997	1.082	0.072
CVD mortality	RSI	Model 3	Male	24877	2891	1.049	1	1.101	0.051
CVD mortality	SVI	Model 3	Male	27143	3129	1.022	0.981	1.064	0.3
Cancer mortality	NDI	Model 1	Female	47336	2747	1.131	1.085	1.178	< 0.001
Cancer mortality	RSI	Model 1	Female	43817	2537	1.077	1.024	1.133	0.0042
Cancer mortality	SVI	Model 1	Female	47333	2747	1.068	1.024	1.114	0.0021
Cancer mortality	NDI	Model 1	Male	32085	2647	1.135	1.089	1.183	< 0.001
Cancer mortality	RSI	Model 1	Male	29368	2415	1.106	1.053	1.162	< 0.001
Cancer mortality	SVI	Model 1	Male	32081	2647	1.073	1.03	1.119	< 0.001
Cancer mortality	NDI	Model 2	Female	45562	2627	1.083	1.037	1.132	< 0.001
Cancer mortality	RSI	Model 2	Female	42127	2423	1.057	1.003	1.114	0.037
Cancer mortality	SVI	Model 2	Female	45559	2627	1.026	0.981	1.072	0.26
Cancer mortality	NDI	Model 2	Male	31218	2563	1.065	1.019	1.114	0.0056
Cancer mortality	RSI	Model 2	Male	28564	2337	1.067	1.015	1.122	0.011
Cancer mortality	SVI	Model 2	Male	31214	2563	1.011	0.969	1.056	0.61
Cancer mortality	NDI	Model 3	Female	40562	2314	1.048	1.001	1.098	0.046
Cancer mortality	RSI	Model 3	Female	37537	2139	1.048	0.991	1.108	0.1
Cancer mortality	SVI	Model 3	Female	40559	2314	1.021	0.975	1.07	0.38
Cancer mortality	NDI	Model 3	Male	27147	2200	1.025	0.978	1.075	0.31
Cancer mortality	RSI	Model 3	Male	24877	2010	1.034	0.98	1.092	0.22
Cancer mortality	SVI	Model 3	Male	27143	2200	1.01	0.963	1.058	0.69
#P<0.016 is highlighted in bold

## Sheet: P for interactions
P for interaction for the neighborhood environment-mortality association by sex
Outcome	Exposure	Adjustment	P for interaction#
All-cause mortality	NDI	Model 1	0.6
All-cause mortality	RSI	Model 1	< 0.001
All-cause mortality	SVI	Model 1	0.17
All-cause mortality	NDI	Model 2	< 0.001
All-cause mortality	RSI	Model 2	0.47
All-cause mortality	SVI	Model 2	0.12
All-cause mortality	NDI	Model 3	< 0.001
All-cause mortality	RSI	Model 3	0.63
All-cause mortality	SVI	Model 3	0.05
CVD mortality	NDI	Model 1	0.0069
CVD mortality	RSI	Model 1	0.62
CVD mortality	SVI	Model 1	0.16
CVD mortality	NDI	Model 2	< 0.001
CVD mortality	RSI	Model 2	0.21
CVD mortality	SVI	Model 2	0.009
CVD mortality	NDI	Model 3	0.003
CVD mortality	RSI	Model 3	0.62
CVD mortality	SVI	Model 3	0.058
Cancer mortality	NDI	Model 1	0.63
Cancer mortality	RSI	Model 1	0.033
Cancer mortality	SVI	Model 1	0.39
Cancer mortality	NDI	Model 2	0.69
Cancer mortality	RSI	Model 2	0.34
Cancer mortality	SVI	Model 2	0.96
Cancer mortality	NDI	Model 3	0.097
Cancer mortality	RSI	Model 3	0.24
Cancer mortality	SVI	Model 3	0.28
#P<0.016 is highlighted in bold
