# Supplementary material for: Associations of neighborhood sociodemographic environment with mortality and circulating metabolites among low-income black and white adults living in the southeastern United States
Source: BMC Med. 2024 Jun 18;22:249. doi: 10.1186/s12916-024-03452-6 (PMC11184804; doi:10.1186/s12916-024-03452-6)
Supplement: Supplementary file 6 — Additional file 6: The associations of neighborhood sociodemographic environment metrics with circulating metabolites. [file 12916_2024_3452_MOESM6_ESM.xlsx]

## Sheet: Sheet1
Sociodemographic condition	Metabolites	SUPER_PATHWAY	SUB_PATHWAY	Beta coefficients	Beta 95% CI_Lower	Beta 95% CI_Upper	P value	FDR
Neighborhood derivation index	N-acetylglycine	Amino Acid	Glycine, Serine and Threonine Metabolism	0.148959	0.0968684	0.201049	2.37918e-08	1.32045e-05
Neighborhood derivation index	sphingomyelin (d18:1/19:0, d19:1/18:0)*	Lipid	Sphingomyelins	-0.139468	-0.187853	-0.0910827	1.84408e-08	1.32045e-05
Neighborhood derivation index	1-(1-enyl-palmitoyl)-2-oleoyl-GPC (P-16:0/18:1)*	Lipid	Plasmalogen	0.137896	0.0886342	0.187158	4.62729e-08	1.7121e-05
Neighborhood derivation index	sphingomyelin (d18:1/20:0, d16:1/22:0)*	Lipid	Sphingomyelins	-0.133073	-0.183569	-0.0825765	2.63816e-07	7.32089e-05
Neighborhood derivation index	ethyl alpha-glucopyranoside	Xenobiotics	Food Component/Plant	0.130004	0.079744	0.180264	4.34296e-07	9.64138e-05
Neighborhood derivation index	X-21733			-0.12933	-0.180257	-0.0784039	6.97796e-07	0.000129092
Neighborhood derivation index	3-hydroxybutyroylglycine**	Lipid	Fatty Acid Metabolism (Acyl Glycine)	0.131459	0.0793277	0.183591	8.33716e-07	0.000132204
Neighborhood derivation index	1-oleoyl-GPC (18:1)	Lipid	Lysophospholipid	0.124566	0.0731287	0.176003	2.20916e-06	0.000222925
Neighborhood derivation index	sphingomyelin (d18:1/21:0, d17:1/22:0, d16:1/23:0)*	Lipid	Sphingomyelins	-0.117097	-0.165336	-0.0688578	2.09126e-06	0.000222925
Neighborhood derivation index	threonate	Cofactors and Vitamins	Ascorbate and Aldarate Metabolism	-0.126621	-0.178221	-0.075021	1.62049e-06	0.000222925
Neighborhood derivation index	X-23654			-0.124704	-0.175858	-0.0735506	1.89227e-06	0.000222925
Neighborhood derivation index	oxalate (ethanedioate)	Cofactors and Vitamins	Ascorbate and Aldarate Metabolism	-0.123673	-0.175591	-0.0717546	3.21911e-06	0.000274863
Neighborhood derivation index	X-25433			-0.124025	-0.176043	-0.0720076	3.15229e-06	0.000274863
Neighborhood derivation index	1-stearoyl-2-docosahexaenoyl-GPE (18:0/22:6)*	Lipid	Phosphatidylethanolamine (PE)	-0.118523	-0.169164	-0.067881	4.75286e-06	0.000376834
Neighborhood derivation index	X-26062			0.115657	0.0650993	0.166215	7.71921e-06	0.000571222
Neighborhood derivation index	alpha-hydroxyisovalerate	Amino Acid	Leucine, Isoleucine and Valine Metabolism	0.113117	0.0633111	0.162922	8.96075e-06	0.000621652
Neighborhood derivation index	sphingomyelin (d18:2/21:0, d16:2/23:0)*	Lipid	Sphingomyelins	-0.10411	-0.150411	-0.0578082	1.09854e-05	0.000717281
Neighborhood derivation index	imidazole lactate	Amino Acid	Histidine Metabolism	0.115049	0.063658	0.16644	1.19925e-05	0.000739538
Neighborhood derivation index	citrulline	Amino Acid	Urea cycle; Arginine and Proline Metabolism	0.115975	0.0636116	0.168339	1.48265e-05	0.000866179
Neighborhood derivation index	2-hydroxy-3-methylvalerate	Amino Acid	Leucine, Isoleucine and Valine Metabolism	0.106908	0.0573666	0.15645	2.43593e-05	0.00129064
Neighborhood derivation index	2-piperidinone	Xenobiotics	Food Component/Plant	0.108189	0.0577673	0.158611	2.70726e-05	0.00129064
Neighborhood derivation index	homoarginine	Amino Acid	Urea cycle; Arginine and Proline Metabolism	-0.107705	-0.157755	-0.0576558	2.56442e-05	0.00129064
Neighborhood derivation index	sphingomyelin (d18:1/25:0, d19:0/24:1, d20:1/23:0, d19:1/24:0)*	Lipid	Sphingomyelins	-0.108886	-0.159643	-0.0581285	2.71787e-05	0.00129064
Neighborhood derivation index	X-25420			0.106784	0.0569351	0.156634	2.79056e-05	0.00129064
Neighborhood derivation index	X-11880			-0.11127	-0.16405	-0.0584905	3.72552e-05	0.00165413
Neighborhood derivation index	2-hydroxy-4-(methylthio)butanoic acid	Amino Acid	Methionine, Cysteine, SAM and Taurine Metabolism	0.098533	0.050526	0.14654	5.93485e-05	0.00227162
Neighborhood derivation index	2-O-methylascorbic acid	Cofactors and Vitamins	Ascorbate and Aldarate Metabolism	-0.106088	-0.157696	-0.0544795	5.78183e-05	0.00227162
Neighborhood derivation index	fructosyllysine	Amino Acid	Lysine Metabolism	-0.107506	-0.159637	-0.0553744	5.47566e-05	0.00227162
Neighborhood derivation index	methyl-4-hydroxybenzoate sulfate	Xenobiotics	Benzoate Metabolism	-0.0999654	-0.14865	-0.0512809	5.89284e-05	0.00227162
Neighborhood derivation index	X-21339			-0.106112	-0.158596	-0.0536286	7.63129e-05	0.00282358
Neighborhood derivation index	1-stearoyl-2-docosahexaenoyl-GPC (18:0/22:6)	Lipid	Phosphatidylcholine (PC)	-0.0977111	-0.146148	-0.0492743	7.91759e-05	0.00283501
Neighborhood derivation index	X-24953			-0.103002	-0.154214	-0.0517905	8.31228e-05	0.00288332
Neighborhood derivation index	caffeine	Xenobiotics	Xanthine Metabolism	-0.0986744	-0.14792	-0.0494293	8.83704e-05	0.00288503
Neighborhood derivation index	X-24951			-0.105499	-0.158135	-0.0528624	8.79734e-05	0.00288503
Neighborhood derivation index	glutarate (C5-DC)	Lipid	Fatty Acid, Dicarboxylate	0.100089	0.0492561	0.150923	0.000116788	0.00370385
Neighborhood derivation index	gamma-glutamylglycine	Peptide	Gamma-glutamyl Amino Acid	0.102411	0.0497695	0.155053	0.000140706	0.00433843
Neighborhood derivation index	X-11795			0.0968738	0.0468324	0.146915	0.000151692	0.00455076
Neighborhood derivation index	gamma-glutamylthreonine	Peptide	Gamma-glutamyl Amino Acid	0.101654	0.0487733	0.154536	0.000168649	0.00480001
Neighborhood derivation index	gluconate	Xenobiotics	Food Component/Plant	-0.0978135	-0.14862	-0.0470069	0.000164887	0.00480001
Neighborhood derivation index	X-24337			0.0986431	0.0469952	0.150291	0.000185712	0.00515351
Neighborhood derivation index	3-hydroxycotinine glucuronide	Xenobiotics	Tobacco Metabolite	0.0974483	0.046226	0.148671	0.000196742	0.00532644
Neighborhood derivation index	glycine	Amino Acid	Glycine, Serine and Threonine Metabolism	0.0995803	0.0469839	0.152177	0.000211144	0.00558024
Neighborhood derivation index	tyramine O-sulfate	Amino Acid	Tyrosine Metabolism	0.0985731	0.0463247	0.150821	0.000222232	0.00573669
Neighborhood derivation index	1-(1-enyl-palmitoyl)-2-palmitoleoyl-GPC (P-16:0/16:1)*	Lipid	Plasmalogen	0.0978961	0.0454697	0.150322	0.000257538	0.00623858
Neighborhood derivation index	4-guanidinobutanoate	Amino Acid	Guanidino and Acetamido Metabolism	0.0888816	0.0410436	0.13672	0.000276421	0.00623858
Neighborhood derivation index	ascorbic acid 3-sulfate*	Cofactors and Vitamins	Ascorbate and Aldarate Metabolism	-0.0961883	-0.147859	-0.044518	0.000268976	0.00623858
Neighborhood derivation index	cotinine	Xenobiotics	Tobacco Metabolite	0.0911881	0.0421438	0.140232	0.000273657	0.00623858
Neighborhood derivation index	N-acetyltaurine	Amino Acid	Methionine, Cysteine, SAM and Taurine Metabolism	0.0967206	0.0446023	0.148839	0.000281017	0.00623858
Neighborhood derivation index	X-11308			-0.0961509	-0.147587	-0.0447147	0.000253616	0.00623858
Neighborhood derivation index	X-11372			-0.098594	-0.151485	-0.0457028	0.000263899	0.00623858
Neighborhood derivation index	1,5-anhydroglucitol (1,5-AG)	Carbohydrate	Glycolysis, Gluconeogenesis, and Pyruvate Metabolism	0.0979066	0.0450659	0.150747	0.000287302	0.00625303
Neighborhood derivation index	hydroxycotinine	Xenobiotics	Tobacco Metabolite	0.0940175	0.0430935	0.144941	0.000302016	0.00644688
Neighborhood derivation index	theophylline	Xenobiotics	Xanthine Metabolism	-0.0900229	-0.139018	-0.0410275	0.000322788	0.00676028
Neighborhood derivation index	1-(1-enyl-palmitoyl)-2-linoleoyl-GPC (P-16:0/18:2)*	Lipid	Plasmalogen	0.0912672	0.041473	0.141061	0.000333808	0.00679647
Neighborhood derivation index	1,7-dimethylurate	Xenobiotics	Xanthine Metabolism	-0.0890849	-0.13772	-0.04045	0.000336762	0.00679647
Neighborhood derivation index	X-25790			0.092511	0.0418615	0.143161	0.000350126	0.00694
Neighborhood derivation index	2-hydroxyfluorene sulfate	Xenobiotics	Tobacco Metabolite	0.0863011	0.0386227	0.13398	0.000395531	0.00770245
Neighborhood derivation index	theobromine	Xenobiotics	Xanthine Metabolism	-0.090618	-0.140808	-0.0404283	0.000409078	0.0078289
Neighborhood derivation index	1-stearoyl-2-linoleoyl-GPI (18:0/18:2)	Lipid	Phosphatidylinositol (PI)	0.0939011	0.0418053	0.145997	0.000418355	0.00787074
Neighborhood derivation index	X-18887			0.0933508	0.0407684	0.145933	0.000510304	0.00944062
Neighborhood derivation index	cis-3,4-methyleneheptanoate	Lipid	Fatty Acid, Branched	-0.0900396	-0.140831	-0.0392479	0.000520047	0.00946315
Neighborhood derivation index	X-16124			0.0907673	0.0394707	0.142064	0.000532507	0.00953359
Neighborhood derivation index	sphingomyelin (d17:1/14:0, d16:1/15:0)*	Lipid	Sphingomyelins	-0.0818276	-0.128139	-0.0355158	0.000542532	0.0095589
Neighborhood derivation index	ascorbic acid 2-sulfate	Cofactors and Vitamins	Ascorbate and Aldarate Metabolism	-0.090297	-0.141476	-0.0391181	0.000552622	0.00958454
Neighborhood derivation index	1-palmitoyl-2-oleoyl-GPC (16:0/18:1)	Lipid	Phosphatidylcholine (PC)	0.0909404	0.0392378	0.142643	0.000574715	0.00966566
Neighborhood derivation index	acisoga	Amino Acid	Polyamine Metabolism	0.0925053	0.0399716	0.145039	0.000566629	0.00966566
Neighborhood derivation index	pseudouridine	Nucleotide	Pyrimidine Metabolism, Uracil containing	0.0911183	0.039207	0.14303	0.000590003	0.00977468
Neighborhood derivation index	2-hydroxyhippurate (salicylurate)	Xenobiotics	Benzoate Metabolism	-0.0896241	-0.14112	-0.0381286	0.000656306	0.0104783
Neighborhood derivation index	5,6-dihydrouridine	Nucleotide	Pyrimidine Metabolism, Uracil containing	0.0885479	0.0377585	0.139337	0.000642344	0.0104783
Neighborhood derivation index	salicyluric glucuronide*	Xenobiotics	Drug - Analgesics, Anesthetics	-0.0894624	-0.140893	-0.0380316	0.000660793	0.0104783
Neighborhood derivation index	paraxanthine	Xenobiotics	Xanthine Metabolism	-0.0861615	-0.135782	-0.0365407	0.000675453	0.0105599
Neighborhood derivation index	N-acetylglutamine	Amino Acid	Glutamate Metabolism	0.0883523	0.037213	0.139492	0.000718701	0.01108
Neighborhood derivation index	N2,N5-diacetylornithine	Amino Acid	Urea cycle; Arginine and Proline Metabolism	0.0883796	0.0367118	0.140047	0.000811356	0.0123371
Neighborhood derivation index	1-palmitoyl-2-docosahexaenoyl-GPE (16:0/22:6)*	Lipid	Phosphatidylethanolamine (PE)	-0.0865983	-0.137314	-0.0358822	0.000828816	0.0124322
Neighborhood derivation index	7-hydroxyindole sulfate	Amino Acid	Tryptophan Metabolism	0.0848912	0.0351073	0.134675	0.000842407	0.0124676
Neighborhood derivation index	methylnaphthyl sulfate (2)*	Xenobiotics	Chemical	0.0829705	0.0342561	0.131685	0.000854262	0.0124767
Neighborhood derivation index	X-11478			-0.0875728	-0.139261	-0.0358841	0.000909617	0.0131127
Neighborhood derivation index	ceramide (d18:1/14:0, d16:1/16:0)*	Lipid	Ceramides	-0.0820594	-0.131064	-0.0330552	0.00104308	0.0146559
Neighborhood derivation index	threonine	Amino Acid	Glycine, Serine and Threonine Metabolism	0.0878717	0.0354233	0.14032	0.00103692	0.0146559
Neighborhood derivation index	lyxonate	Carbohydrate	Pentose Metabolism	-0.0847297	-0.135853	-0.0336062	0.00117407	0.0162902
Neighborhood derivation index	3,5-dichloro-2,6-dihydroxybenzoic acid	Xenobiotics	Chemical	-0.0828748	-0.133109	-0.032641	0.0012365	0.0169446
Neighborhood derivation index	1-oleoyl-GPE (18:1)	Lipid	Lysophospholipid	0.0829065	0.0325837	0.133229	0.00125596	0.0170014
Neighborhood derivation index	fructose	Carbohydrate	Fructose, Mannose and Galactose Metabolism	-0.0860155	-0.138391	-0.03364	0.0013013	0.0174029
Neighborhood derivation index	X-23639			0.0842569	0.0325492	0.135965	0.00141928	0.0187547
Neighborhood derivation index	3-bromo-5-chloro-2,6-dihydroxybenzoic acid*	Xenobiotics	Chemical	-0.0818925	-0.13239	-0.0313948	0.00149566	0.0195315
Neighborhood derivation index	salicylate	Xenobiotics	Drug - Topical Agents	-0.0841415	-0.136297	-0.0319858	0.0015828	0.0204291
Neighborhood derivation index	1,3,7-trimethylurate	Xenobiotics	Xanthine Metabolism	-0.0772115	-0.125394	-0.029029	0.00170114	0.0214575
Neighborhood derivation index	stearoyl sphingomyelin (d18:1/18:0)	Lipid	Sphingomyelins	-0.0821657	-0.133389	-0.0309422	0.00168332	0.0214575
Neighborhood derivation index	5alpha-androstan-3alpha,17beta-diol monosulfate (2)	Lipid	Androgenic Steroids	-0.0627867	-0.102069	-0.0235041	0.00174873	0.0216048
Neighborhood derivation index	arabitol/xylitol	Carbohydrate	Pentose Metabolism	0.0833528	0.0310863	0.135619	0.00179067	0.0216048
Neighborhood derivation index	X-12544			0.080641	0.0300977	0.131184	0.00178215	0.0216048
Neighborhood derivation index	X-21286			-0.082284	-0.133793	-0.0307747	0.00175893	0.0216048
Neighborhood derivation index	cholesterol sulfate	Lipid	Sterol	0.074282	0.0276078	0.120956	0.00182984	0.02184
Neighborhood derivation index	o-cresol sulfate	Xenobiotics	Benzoate Metabolism	0.079679	0.0294907	0.129867	0.00187764	0.0221721
Neighborhood derivation index	gulonate*	Cofactors and Vitamins	Ascorbate and Aldarate Metabolism	0.081666	0.0300397	0.133292	0.00195005	0.0227848
Neighborhood derivation index	gamma-glutamylcitrulline*	Peptide	Gamma-glutamyl Amino Acid	0.0815737	0.0296112	0.133536	0.00211008	0.0241463
Neighborhood derivation index	glycochenodeoxycholate 3-sulfate	Lipid	Primary Bile Acid Metabolism	0.0788808	0.0286507	0.129111	0.00210275	0.0241463
Neighborhood derivation index	2-ethylphenylsulfate	Xenobiotics	Benzoate Metabolism	0.0788554	0.0285008	0.12921	0.00216397	0.0245103
Neighborhood derivation index	S-(3-hydroxypropyl)mercapturic acid (HPMA)	Xenobiotics	Chemical	0.0800599	0.0287564	0.131363	0.00224282	0.0251468
Neighborhood derivation index	16-hydroxypalmitate	Lipid	Fatty Acid, Monohydroxy	0.0815878	0.0290562	0.134119	0.00235331	0.0254183
Neighborhood derivation index	palmitoyl dihydrosphingomyelin (d18:0/16:0)*	Lipid	Dihydrosphingomyelins	0.0815716	0.0290205	0.134123	0.00236684	0.0254183
Neighborhood derivation index	perfluorooctanesulfonate (PFOS)	Xenobiotics	Chemical	-0.0779523	-0.128068	-0.0278362	0.00231816	0.0254183
Neighborhood derivation index	pro-hydroxy-pro	Amino Acid	Urea cycle; Arginine and Proline Metabolism	0.0811766	0.0289346	0.133419	0.00234203	0.0254183
Neighborhood derivation index	ribitol	Carbohydrate	Pentose Metabolism	0.0819573	0.029119	0.134796	0.00238435	0.0254183
Neighborhood derivation index	trans-4-hydroxyproline	Amino Acid	Urea cycle; Arginine and Proline Metabolism	0.076528	0.0271488	0.125907	0.00240443	0.0254183
Neighborhood derivation index	guanidinoacetate	Amino Acid	Creatine Metabolism	0.0767167	0.0270268	0.126407	0.0024978	0.0261562
Neighborhood derivation index	bilirubin (Z,Z)	Cofactors and Vitamins	Hemoglobin and Porphyrin Metabolism	-0.0788376	-0.13017	-0.0275051	0.00263132	0.0272355
Neighborhood derivation index	N-acetylcarnosine	Amino Acid	Histidine Metabolism	-0.0768976	-0.127003	-0.0267925	0.00264994	0.0272355
Neighborhood derivation index	alpha-hydroxycaproate	Lipid	Fatty Acid, Monohydroxy	0.0793923	0.0275466	0.131238	0.00270851	0.0275821
Neighborhood derivation index	1-palmitoyl-2-docosahexaenoyl-GPC (16:0/22:6)	Lipid	Phosphatidylcholine (PC)	-0.0747079	-0.123759	-0.0256572	0.00285515	0.028811
Neighborhood derivation index	3-amino-2-piperidone	Amino Acid	Urea cycle; Arginine and Proline Metabolism	0.0789914	0.0270319	0.130951	0.00290707	0.0290707
Neighborhood derivation index	bilirubin (E,Z or Z,E)*	Cofactors and Vitamins	Hemoglobin and Porphyrin Metabolism	-0.0765833	-0.127149	-0.0260176	0.00301477	0.0298785
Neighborhood derivation index	androstenediol (3alpha, 17alpha) monosulfate (2)	Lipid	Androgenic Steroids	-0.0752201	-0.124939	-0.0255008	0.00304627	0.0299235
Neighborhood derivation index	sphingomyelin (d18:0/20:0, d16:0/22:0)*	Lipid	Dihydrosphingomyelins	-0.0777202	-0.129182	-0.0262587	0.00309764	0.0301612
Neighborhood derivation index	X-24812			0.0741711	0.0246424	0.1237	0.00335672	0.0323997
Neighborhood derivation index	X-24728			0.0776382	0.025605	0.129671	0.00347356	0.0332384
Neighborhood derivation index	2-pyrrolidinone	Amino Acid	Glutamate Metabolism	0.0768451	0.0251482	0.128542	0.00359838	0.0336656
Neighborhood derivation index	3,7-dimethylurate	Xenobiotics	Xanthine Metabolism	-0.0742119	-0.124119	-0.024305	0.00358594	0.0336656
Neighborhood derivation index	nervonoylcarnitine (C24:1)*	Lipid	Fatty Acid Metabolism (Acyl Carnitine, Monounsaturated)	0.0779974	0.0255084	0.130487	0.00360919	0.0336656
Neighborhood derivation index	X-21471			-0.0779553	-0.130625	-0.0252852	0.00374474	0.0346388
Neighborhood derivation index	sphingomyelin (d18:1/20:1, d18:2/20:0)*	Lipid	Sphingomyelins	-0.0739416	-0.124199	-0.0236841	0.00395556	0.0362866
Neighborhood derivation index	X-25422			0.0758588	0.0240412	0.127676	0.00413824	0.0376512
Neighborhood derivation index	hydroxy-CMPF*	Lipid	Fatty Acid, Dicarboxylate	-0.0711396	-0.119795	-0.0224846	0.00418541	0.0377708
Neighborhood derivation index	X-24762			0.076034	0.0236724	0.128396	0.00445166	0.0398496
Neighborhood derivation index	tetradecadienedioate (C14:2-DC)*	Lipid	Fatty Acid, Dicarboxylate	0.074853	0.0231695	0.126536	0.00455646	0.0404614
Neighborhood derivation index	maltotriose	Carbohydrate	Glycogen Metabolism	-0.0758536	-0.128552	-0.0231549	0.00481124	0.0423848
Neighborhood derivation index	choline phosphate	Lipid	Phospholipid Metabolism	-0.0727782	-0.123524	-0.0220327	0.00496591	0.0430638
Neighborhood derivation index	X-12411			0.0728495	0.0220705	0.123628	0.00495205	0.0430638
Neighborhood derivation index	sphingomyelin (d18:2/24:1, d18:1/24:2)*	Lipid	Sphingomyelins	0.0725274	0.0218599	0.123195	0.00504918	0.0434465
Neighborhood derivation index	cysteine sulfinic acid	Amino Acid	Methionine, Cysteine, SAM and Taurine Metabolism	0.0728098	0.0216737	0.123946	0.00528644	0.0451381
Neighborhood derivation index	2-oxindole-3-acetate	Xenobiotics	Food Component/Plant	0.0732242	0.0216134	0.124835	0.0054503	0.0458321
Neighborhood derivation index	glycerol 3-phosphate	Lipid	Glycerolipid Metabolism	0.0743826	0.0219668	0.126798	0.00544016	0.0458321
Neighborhood derivation index	palmitoyl-sphingosine-phosphoethanolamine (d18:1/16:0)	Lipid	Ceramide PEs	0.0749034	0.0218866	0.12792	0.00564873	0.0471436
Neighborhood derivation index	mannose	Carbohydrate	Fructose, Mannose and Galactose Metabolism	-0.074344	-0.127098	-0.0215899	0.00577081	0.047803
Residential segregation index	2,2'-Methylenebis(6-tert-butyl-p-cresol)	Xenobiotics	Chemical	0.152979	0.0912276	0.214731	1.29821e-06	0.000720509
Residential segregation index	X-24307			0.155432	0.0936848	0.217179	8.7714e-07	0.000720509
Residential segregation index	X-23636			-0.138602	-0.200915	-0.0762889	1.36867e-05	0.00506407
Residential segregation index	azelate (C9-DC)	Lipid	Fatty Acid, Dicarboxylate	0.126402	0.065036	0.187769	5.6016e-05	0.00888254
Residential segregation index	bilirubin (E,Z or Z,E)*	Cofactors and Vitamins	Hemoglobin and Porphyrin Metabolism	-0.129215	-0.190993	-0.0674382	4.29639e-05	0.00888254
Residential segregation index	dibutyl sulfosuccinate	Xenobiotics	Chemical	0.129488	0.0667716	0.192204	5.38013e-05	0.00888254
Residential segregation index	X-17010			0.129149	0.0673983	0.1909	4.3028e-05	0.00888254
Residential segregation index	3-hydroxybutyroylglycine**	Lipid	Fatty Acid Metabolism (Acyl Glycine)	0.123964	0.0601731	0.187755	0.000143421	0.0144725
Residential segregation index	X-13007			0.122996	0.0600489	0.185944	0.000131859	0.0144725
Residential segregation index	X-21959			0.120205	0.0584709	0.181938	0.000139128	0.0144725
Residential segregation index	X-23276			0.122116	0.0603896	0.183842	0.000108628	0.0144725
Residential segregation index	bilirubin degradation product, C16H18N2O5 (2)**	Partially Characterized Molecules	Partially Characterized Molecules	-0.116634	-0.17876	-0.0545078	0.000238962	0.0204037
Residential segregation index	caproate (6:0)	Lipid	Medium Chain Fatty Acid	0.119543	0.0560008	0.183084	0.000231865	0.0204037
Residential segregation index	bilirubin degradation product, C16H18N2O5 (3)**	Partially Characterized Molecules	Partially Characterized Molecules	-0.116285	-0.1791	-0.0534694	0.000291393	0.0231033
Residential segregation index	1-oleoyl-GPC (18:1)	Lipid	Lysophospholipid	0.115285	0.0519287	0.178642	0.000369064	0.0256038
Residential segregation index	threonine	Amino Acid	Glycine, Serine and Threonine Metabolism	0.116003	0.0523089	0.179698	0.000364648	0.0256038
Residential segregation index	bilirubin (Z,Z)	Cofactors and Vitamins	Hemoglobin and Porphyrin Metabolism	-0.11115	-0.174824	-0.0474771	0.000633092	0.0345119
Residential segregation index	heptanoate (7:0)	Lipid	Medium Chain Fatty Acid	0.110654	0.0476086	0.173699	0.000591293	0.0345119
Residential segregation index	sebacate (C10-DC)	Lipid	Fatty Acid, Dicarboxylate	0.110709	0.0474792	0.173939	0.000609641	0.0345119
Residential segregation index	theobromine	Xenobiotics	Xanthine Metabolism	-0.107015	-0.168471	-0.0455589	0.000652928	0.0345119
Residential segregation index	X-11880			-0.111423	-0.174634	-0.0482109	0.000560005	0.0345119
Residential segregation index	bilirubin degradation product, C16H18N2O5 (4)**	Partially Characterized Molecules	Partially Characterized Molecules	-0.106615	-0.169144	-0.0440869	0.000844128	0.0390409
Residential segregation index	cysteine	Amino Acid	Methionine, Cysteine, SAM and Taurine Metabolism	0.107552	0.0445249	0.170578	0.000835996	0.0390409
Residential segregation index	gamma-glutamylthreonine	Peptide	Gamma-glutamyl Amino Acid	0.110421	0.0459311	0.17491	0.00080268	0.0390409
Residential segregation index	hypoxanthine	Nucleotide	Purine Metabolism, (Hypo)Xanthine/Inosine containing	0.104025	0.0423423	0.165707	0.000961356	0.0426842
Residential segregation index	iminodiacetate (IDA)	Xenobiotics	Chemical	0.106189	0.042662	0.169716	0.00106587	0.0455046
Residential segregation index	2-piperidinone	Xenobiotics	Food Component/Plant	0.101835	0.0407032	0.162967	0.00110881	0.0455844
