# Supplementary material for: Associations of neighborhood sociodemographic environment with mortality and circulating metabolites among low-income black and white adults living in the southeastern United States
Source: BMC Med. 2024 Jun 18;22:249. doi: 10.1186/s12916-024-03452-6 (PMC11184804; doi:10.1186/s12916-024-03452-6)
Supplement: Supplementary file 7 — Additional file 7: The result of pathway enrichment analysis for neighborhood sociodemographic environment-related metabolites. [file 12916_2024_3452_MOESM7_ESM.xlsx]

## Sheet: Sheet1
Sub-pathway	Annotated	Significant	Pvalue	Metabolites
Ascorbate and Aldarate Metabolism	6	6	7.7259e-07	oxalate (ethanedioate),threonate,2-O-methylascorbic acid,ascorbic acid 2-sulfate,gulonate*,ascorbic acid 3-sulfate*
Xanthine Metabolism	14	7	0.000137105	caffeine,theophylline,theobromine,paraxanthine,1,3,7-trimethylurate,3,7-dimethylurate,1,7-dimethylurate
Sphingomyelins	29	9	0.00111281	stearoyl sphingomyelin (d18:1/18:0),sphingomyelin (d18:2/24:1, d18:1/24:2)*,sphingomyelin (d18:1/21:0, d17:1/22:0, d16:1/23:0)*,sphingomyelin (d18:1/19:0, d19:1/18:0)*,sphingomyelin (d18:2/21:0, d16:2/23:0)*,sphingomyelin (d18:1/25:0, d19:0/24:1, d20:1/23:0, d19:1/24:0)*,sphingomyelin (d18:1/20:0, d16:1/22:0)*,sphingomyelin (d18:1/20:1, d18:2/20:0)*,sphingomyelin (d17:1/14:0, d16:1/15:0)*
Tobacco Metabolite	6	4	0.00111295	cotinine,hydroxycotinine,3-hydroxycotinine glucuronide,2-hydroxyfluorene sulfate
Urea cycle; Arginine and Proline Metabolism	21	6	0.0121619	trans-4-hydroxyproline,citrulline,homoarginine,pro-hydroxy-pro,N2,N5-diacetylornithine,3-amino-2-piperidone
Xenobiotic Chemical	36	8	0.0189806	S-(3-hydroxypropyl)mercapturic acid (HPMA),methylnaphthyl sulfate (2)*,perfluorooctanesulfonate (PFOS),3,5-dichloro-2,6-dihydroxybenzoic acid,3-bromo-5-chloro-2,6-dihydroxybenzoic acid*,iminodiacetate (IDA),2,2'-Methylenebis(6-tert-butyl-p-cresol),dibutyl sulfosuccinate
Pentose Metabolism	7	3	0.0237132	ribitol,arabitol/xylitol,lyxonate
Fructose, Mannose and Galactose Metabolism	4	2	0.0497523	fructose,mannose
